# Supplementary material for: Quantitative Proteomics Reveals the Relationship between Protein Changes and Volatile Flavor Formation in Hunan Bacon during Low-Temperature Smoking
Source: Foods. 2024 Apr 28;13(9):1360. doi: 10.3390/foods13091360 (PMC11083045; doi:10.3390/foods13091360)
Supplement: Supplementary file 1 [file foods-13-01360-s001.zip]

Archive with 1 entries (1 files):
- foods-2972067-supplementary.pdf
